# Supplementary material for: NAC-MYB-based transcriptional regulation of secondary cell wall biosynthesis in land plants
Source: Front Plant Sci. 2015 May 5;6:288. doi: 10.3389/fpls.2015.00288 (PMC4419676; doi:10.3389/fpls.2015.00288)
Supplement: Supplementary file 1 [file Table1.XLSX]

## Sheet: Table S1
Supplementary Table 1. Amino acid seqnences used for the establishment of phylogenetic tree in Figure 3A.
Spiecies	OTU name	Aligned sequences											Accession No.	Data source	URL
Arabidopsis thaliana	AtVND1	VPPGFRFHPTDEELVGYLRKKIASQKIDDVIRDIDLYRIEPWDLQDKKYPTGTRTNRATMAGFWKATGRDKAVYDKKLIGMRKTLVFYKGRAPNGKKSDWIMHEYRLESDENAPGW											Q9SL41	NCBI	http://www.ncbi.nlm.nih.gov/
	AtVND2	VPPGFRFHPTDEELVGYLRKKVASQKIDDVIRDIDLYRIEPWDLQDKKYPTGTRTNRATMAGFWKATGRDKAVYDKKLIGMRKTLVFYKGRAPNGQKTDWIMHEYRLESDENAPGW											O65508
	AtVND3	IPPGFRFHPTDEELVGYLKKKIASQRIDDVIREIDLYKIEPWDLQDKKYPTGTRTNRATVAGFWKATGRDKAVYLNKLIGMRKTLVFYRGRAPNGQKSDWIIHEYYLESHQNSPGW											Q9FH59
	AtVND4	VPPGFRFHPTDEELVDYLRKKVASKRIEDFIKDIDLYKIEPWDLQDKKYPTGTRTNRATKAGFWKATGRDKAIYLRSLIGMRKTLVFYKGRAPNGQKSDWIMHEYRLETDENGTGW											Q9FWX2.2
	AtVND5	VPPGFRFHPTDEELVDYLRKKVASKRIEDIIKDVDLYKIEPCDLQDKKYPTGTRTNRATKAGFWKATGRDKAIYIRSLIGMRKTLVFYKGRAPNGQKSDWIMHEYRLETSENGTGW											AEE33995.1
	AtVND6	IPPGYRFHPTDEELVDYLKNKVAFPGMQDVIKDVDLYKIEPWDIQDKKYPTGTRTNRATGSGFWKATGRDKAIYSKELVGMRKTLVFYKGRAPNGQKSDWIMHEYRLETDENGPGW											Q9LVA1
	AtVND7	MPPGFRFHPTEEELVGYLDRKINSMKSADVIVEIDLYKMEPWDIQDRKYPTGTRTNRATAAGFWKATGRDKAVLSKSVIGMRKTLVYYKGRAPNGRKSDWIMHEYRLQNSELAPGW											Q9C8W9
	AtNST1	VPPGFRFHPTEEELLQYLRKKVNSIEIDDVIRDVDLNKLEPWDIQDKKYPTGTRTNRATAAGFWKATGRDKIIYSNRRIGMRKTLVFYKGRAPHGQKSDWIMHEYRLDDNIISPGW											Q84WP6.2
	AtNST2	VPPGFRFHPTEEELLKYLRKKISNIKIDDVIPDIDLNKLEPWDIQDKKYPTGTRTNRATTVGFWKATGRDKTIYTNDRIGMRKTLVFYKGRAPHGQKSDWIMHEYRLDESVLISGW											Q9M274.1
	AtSND1/AtNST3	VPPGFRFHPTEEELLHYLRKKVNSQKIDDVIREVDLNKLEPWDIQDKKYPTGTRTNRATVAGFWKATGRDKIICSCRRIGLRKTLVFYKGRAPHGQKSDWIMHEYRLDDTPMSNGW											Q9LPI7.1
	AtSMB	VPPGFRFHPTEEELLYYLKKKVSYEPIDDVIREVDLNKLEPWELKDKKYPTGTRTNRATAAGFWKATGRDKSIHLNKKIGLRKTLVFYTGRAPHGQKTEWIMHEYRLDDSENEIGW											Q9MA17.1
	AtBRN1	VPPGFRFHPTDEELLHYLKKKISYEKFEEVIKEVDLNKIEPWDLQDRKYPTGSRTNRATHSGFWKATGRDKCIRNSKKIGMRKTLVFYKGRAPHGQKTDWIMHEYRIEDTEDDPGW											Q9C878.1
	AtBRN2	VPPGFRFHPTDEELLHYLKKKISYQKFEEVIREVDLNKLEPWDLQDRKYPTGSRTNRATHAGFWKATGRDKCIRNSKKIGMRKTLVFYKGRAPHGQKTDWIMHEYRLEDADDPQGW											Q9SV87.1
	AtCUC2	LPPGFRFHPTDEELITYLLRKVLDGCFSSAIAEVDLNKCEPWQLPDRKYPTGLRTNRATEAGYWKATGKDREIFSCALVGMKKTLVFYKGRAPKGEKSNWVMHEYRLEISRSSKEW											ABN04764.1
Carica papaya	CpNAC011	VPPGFRFHPTDEELLYYLMKKVSYEPIDDVIREIDLNKLEPWDLKDKKYPTGTRTNRATTAGFWKATGRDKPIHLPKRIGMRKTLVFYTGRAPHGQKTDWIMHEYRLDDHANSQGW											evm.model.supercontig_118.26	PlantTFDB	http://planttfdb.cbi.pku.edu.cn/
	CpNAC028	VPPGFRFHPTDEELVDYLRKKVASKRIDDVIKDVDLYKIEPWDLQDKKYPTGTRTNRATKAGFWKATGRDKAIYTRSLIGMRKTLVFYKGRAPNGQKSDWIMHEYRLETNENGTGW											evm.model.supercontig_29.118
	CpNAC030	VPPGFRFHPTEEELVDYLRRKVNSRRIDDVIKDVDLYKIEPWDLQDKKYPTGTRTNRATAAGFWKATGRDKAIYSKDLIGMRKTLVFYQGRAPNGQKSDWIMHEYRLETDEINGGW											evm.model.supercontig_3.311
	CpNAC037	VPPGFRFHPTEEELLHYLRKKVAYEKIDDVIREVDLNKLEPWDIQDKKYPTGTRTNRATMAGFWKATGRDKIIYSGKRIGLRKTLVFYKGRAPHGQKSDWIMHEYRLDDNTNETGW											evm.model.supercontig_37.89
	CpNAC048	VPPGFRFHPTDEELVGYLRKKVASQKIDDVIRDIDLYRIEPWDLQDKKYPTGTRTNRATMAGFWKATGRDKAVYDKKLIGMRKTLVFYKGRAPNGQKTDWIMHEYRLESDENGPGL											evm.model.supercontig_6.226
Populus trichocarpa	PtVNS01	VPPGFRFHPTDEELVGYLRKKVASQKIDDVIREIDLYRIEPWDLQDKKYPTGTRTNRATMAGFWKATGRDKSVYDKKLIGMRKTLVFYKGRAPNGQKTDWIMHEYRLESDENGPGW											Potri.007G014400.1	Phytozome 9.1	http://www.phytozome.net/
	PtVNS02	VPPGFRFHPTDEELVGYLRKKVASQKIDDVIRDIDLYRIEPWDLQDKKYPTGTRTNRATMAGFWKATGRDKAVYDKKLIGMRKTLVFYKGRAPNGQKTHWIMHEYRLESDENGPGW											Potri.005G116800.1
	PtVNS03	VPPGFRFHPTDEELVDYLRKKVASKRIDDVIKDVDLYKIEPWDLQDKKYPTGTRTNRATKAGFWKATGRDKAIYSRSLVGMRKTLVFYKGRAPNGQKSDWIMHEYRLETNENGIGW											Potri.001G120000.1
	PtVNS04	VPPGFRFHPTDEELVDYLRKKVASKRIDDVIKDVDLYKIEPWDLQDKKYPTGTRTNRATKAGFWKATGRDKAIYSRSLIGMRKTLVFYKGRAPNGQKSDLIMHEYRLETNENGTGW											Potri.003G113000.1
	PtVNS05	VPPGFRFHPTDEELVHYLRKKVNSRRIDDVIKDVELYKIEPWDLQDKKYPTGTRTNRATVAGFWKATGRDKAIYSKDLIGMRKTLVFYKGRAPNGQKSDWIMHEYRLETDENGTGW											Potri.015G127400.1
	PtVNS06	VPPGFRFHPTDEELVDYLRKKVNSRRIDDVIKDVDLYKIEPWDLQDKKYPTGTRTNRATAAGFWKATGRDKAIYSKDLIGMRKTLVFYKGRAPNGQKSDWIMHEYRLETDENGTGW											Potri.012G126500.1
	PtVNS07	VPPGFRFHPTEEELVGYLKRKIHSLKIDDVIVDIDLYNMEPWDIQDRKYPTGTRTNRATAAGFWKATGRDKAVLTKRLIGMRKTLVFYKGRAPNGRKTDWIMHEYRLQTSEHGPGW											Potri.013G113100.1
	PtVNS08	VPPGFRFHPTEEELVGYLKRKIDSQKIDDVIANIDLYKMEPWDIQDRKYPTGTRTNRATAAGFWKATGRDKAVLSKRLIGMRKTLVFYKGRAPNGRKTDWIMHEYRLQTSEHGPGW											Potri.019G083600.1
	PtVNS09	VPPGFRFHPTEEELLHYLRKKVSYEKIDDVIRDVDLNKLEPWDIQDKKYPTGTRTNRATAAGFWKATGRDKVIYSTKRIGMRKTLVFYKGRAPHGQKSDWIMHEYRLDDSTSDTGW											Potri.014G104800.1
	PtVNS10	VPPGFRFHPTEEELLDYLRKKVSYEKIDEVIRDVDLNKLEPWDIQDKKYPAGTRTNRATAAGFWKATGRDKVIYGTKRVGMRKTLVFYKGRAPHGQKSDWIMHEYRLDDNPSETGW											Potri.002G178700.1
	PtVNS11	VPPGFRFHPTEEELLHYLRKKVANEKIDDVIREVDLNKLEPWDIQDKKYPTGTRTNRATAAGFWKATGRDKIIYSGKRIGLRKTLVFYRGRAPHGQKSDWIMHEYRLDDSTNDTGW											Potri.001G448400.1
	PtVNS12	VPPGFRFHPTEEELLHYLRKKVAYERIDDVIREVDLNKLEPWDIQDKKYPTGTRTNRATAAGFWKATGRDKIIYSGKRIGLRKTLVFYKGRAPHGQKSDWIMHEYRLDDSTHETGW											Potri.011G153300.1
	PtVNS13	VPPGFRFHPTDEELLYYLRKKVSYEAIDDVIREVDLNKLEPWDLKDKKYPTGTRTNRATTAGFWKATGRDKAIHLSQRIGMRKTLVFYTGRAPHGQKTDWIMHEYRLDDDNSEVGW											Potri.010G176600.1
	PtVNS14	VPPGFRFHPTDEELLYYLRKKVSYEAIDDVIREVDLNKLEPWDLRDKKYPTGTRTNRATTAGFWKATGRDKAIHISQRIGMRKTLVFYTGRAPHGQKTDWIMHEYRLDDDNSEVGW											Potri.008G080000.1
	PtVNS15	VPPGFRFHPTDEELLHYLKKKVSFQKFDEVIREVDLNKMEPWELQDRKYPTGSRTNRATNAGFWKATGRDKCIRNSKKIGMRKTLVFYGGRAPHGQKTDWIMHEYRLEDGDDAQGW											Potri.019G066000.1
	PtVNS16	VPPGFRFHPTEEELLHYLKKKVSFQKFDEVIREVDLNKMEPWELQDRKYPTGSRTNRATNAGFWKATGRDKCIRNTKKIGMRKTLVFYRGRAPHGQKTDWIMHEYRLEDGDDAQGW											Potri.013G092400.1
	Potri.015G046800.1	LPPGFRFHPTDEELITYLTRKVSDISFTSAVVDVDLNKCEPWDLPDRKYPTGLRTNRATEAGYWKTTGKDREIFRGVLVGMKKTLVFYKGRAPRGEKSNWVMHEYRLEPFKSTKEW											Potri.015G046800.1
Medicago truncatula	MtNST1	VPPGFRFHPTEEELLQYLRKKVSYEKIDDVIRDVDLNKLEPWDIQDKKYPTGTRTNRATAAGFWKATGRDKVIYSNKRIGMRKTLVFYKGRAPHGQKSDWIMHEYRLDDNTTNDGW											ADK23700.1	NCBI	http://www.ncbi.nlm.nih.gov/
	Medtr2g062730.1	VPPGFRFHPTDEELLYYLRKKVSYEAIDDVIREVDLNRLEPWDLKDKKYPTGTRTNRATTAGFWKATGRDKAIYHTKRIGMRKTLVFYTGRAPHGHKTDWIMHEYRLDDDNAEVGW											Medtr2g062730.1	Phytozome 9.1	http://www.phytozome.net/
	Medtr4g035590.1	VPPGFRFHPTDEELLHYLKKKVSFQKFDDVIREVDLNKMEPWDLQDRKYPTGSRTNRATNAGFWKATGRDKCIRNTKKIGMRKTLVFYKGRAPHGQKTDWIMHEYRLEDGNDPTGW											Medtr4g035590.1
	Medtr4g101680.1	VPPGFRFHPTDEELVDYLRKKVSSKKIDDVIKDVDLYKIEPWDLQDKKYPTGTRTNRATKAGFWKATGRDKAIYSKFLVGMRKTLVFYKGRAPNGQKSDWIMHEYRLETNQNGIGW											Medtr4g101680.1
	Medtr5g012080.1	VPPGFRFHPTDEELVDYLRKKIASKRIDDIIKDVDLYKIEPWDLQDKKYPTSSRTNRATKAGFWKATGRDKAIYSNCLIGMRKTLVFYKGRAPNGQKSDWIMHEYRLETNENGTGW											Medtr5g012080.1
	Medtr5g021710.1	VPPGFRFHPTDEELVGYLRKKIASQKIDDVIREIDLYRIEPWDLQDKKYPTGTRTNRATMAGFWKATGRDKAVYDKKLIGMRKTLVFYKGRAPNGQKSDWIMHEYRLESDENGPGW											Medtr5g021710.1
	Medtr8g076110.1	VPPGFRFHPTDGELVGYLRKKVASHKIDDVIKEIDLYRIEPWDLQDKKYPTGTRTNRATMAGFWKATGRDKSVYERKLIGMRKTLVFYKGRAPNGQKTDWIMHEYRLETVENAPGW											Medtr8g076110.1
Eucalyptus grandis	EgrNAC26	VPPGFRFHPTDEELVDYLRKKITSRRIDDVIKDVDLYKIEPWDLQDKKYPTGTRTNRATAAGFWKATGRDKAIYSKDLIGMRKTLVFYKGRAPNGQKSDWIMHEYRLETDENGTGW											Eucgr.A02887.1	Phytozome 9.1	http://www.phytozome.net/
	EgrNAC49	IPPGFRFHPTEEELLHYLRKKMSNKKIDDVIRDVDLNKLEPWDIQDKKYPTGTRTNRATAVGFWKATGRDKIIYGGSRIGLRKTLVFYKGRAPHGQKSDWIMHEYRLDEGSNSSGW											Eucgr.D01671.1
	EgrNAC50	VPPGFRFHPTDEELVDYLRKKVASKRIDDVIKDVDLYKIEPWDLQDKKYPTGTRTNRATKAGFWKATGRDKAIYLKSLIGMRKTLVFYKGRAPNGQKSDWIMHEYRLETNENGTGW											Eucgr.D02027.1
	EgrNAC61	VPPGFRFHPTEEELLHYLRKKVAYEKIDDVIREVDLNKLEPWDIQDKKYPTGTRTNRATAAGFWKATGRDKIIYSGKRIGLRKTLVFYKGRAPHGQKSDWIMHEYRLDESTHDPGW											Eucgr.E01053.1
	EgrNAC75	VPPGFRFHPTEEELVGYLSRKINSIKMDDVIAELDLYKMEPWDIEDKKYPTGTRTNRATTAGFWKATGRDKAVLSKKIIGMRKTLVFYRGRAPNGRKSDWIMHEYRLQTSEHAPGW											Eucgr.F02615.1
	EgrNAC81	VPPGFRFHPTDEELLQYLKKKISFQKFDEVIREVDLNKMEPWELQDRKYPTGSRTNRATNAGFWKATGRDKCIRNTKKIGMRKTLVFYRGRAPHGQKTDWIMHEYRLEDGDDPQGW											Eucgr.F04097.1
	EgrNAC146	VPPGFRFHPTDEELVGYLRKKVASQKIDDVIRDIDLYRIEPWDLQDKKYPTGTRTNRATIAGFWKATGRDKAVYDKKLIGMRKTLVFYRGRAPNGQKSDWIMHEYRLESDENGPGW											Eucgr.I02366.1
Vitis venifera	VvNAC002	VPPGFRFHPTEEELLHYLRKKVAYEKIDDVIRDVDLNKLEPWDIQDKKYPTGTRTNRATAAGFWKATGRDKVIYSSRRIGMRKTLVFYKGRAPHGQKSDWIMHEYRLEENTPVHGW											GSVIVT01019670001	PlantTFDB	http://planttfdb.cbi.pku.edu.cn/
	VvNAC006	VPPGFRFHPTDEELLHYLRKKVSYEAIDDVIREVDLNKLEPWDLKDKKYPTGTRTNRATMAGFWKATGRDKAIHLSKRIGLRKTLVFYTGRAPHGQKTDWIMHEYRLDDDNADVGW											GSVIVT01036682001
	VvNAC012	VPPGFRFHPTDEELVDYLRKKVASRRIDDVIKDVDLYKIEPWDLQDKKYPTGTRTNRATKAGFWKATGRDKAIYCKSLIGMRKTLVFYKGRAPNGQKSDWIMHEYRLETNENGTGW											GSVIVT01001264001
	VvNAC049	VPPGFRFHPTEEELLNYLRKKVLYEKIDDVIRDVDLNKLEPWDIQDKKYPTGTRTNRATAAGFWKATGRDKVIYSSKRIGMRKTLVFYKGRAPHGQKSDWIMHEYRLDDNTNDTGW											GSVIVT01027431001
	VvNAC057	VPPGFRFHPTDEELVDYLRKKVTSRRIDDVIKDVDLYKIEPWDLQDKKYPTGTRTNRATAAGFWKATGRDKAIYSKDLIGMRKTLVFYKGRAPNGQKSDWIMHEYRLETDENGTGW											GSVIVT01018623001
	VvNAC060	VPPGFRFHPTEQELVDYLKRKINSLKIDDVIIEIDLYRMEPWDIQDKKYPTGTRTNRATAAGFWKATGRDKAVILRRIIGMRKTLVFYKGRAPNGRKTDWIMHEYRLQTSEHGPGW											GSVIVT01034485001
	VvNAC061	VPPGFRFHPTDEELLHYLKKKVSYQKFDEVIREVDLNKMEPWELQDRKYPTGSRTNRATNAGFWKATGRDKCIRNSKKIGMRKTLVFYRGRAPHGQKTDWIMHEYRLEDADDSPGW											GSVIVT01037113001
	VvNAC067	VPPGFRFHPTDEELVGYLKKKVASQKIDDVIRDIDLYRIEPWDLQDKKYPTGTRTNRATMAGFWKATGRDKAVYDKKLIGMRKTLVFYKGRAPNGQKTDWIMHEYRLESEENGPGW											GSVIVT01018809001
Zea mays	ZmSWN1	VPPGFRFHPTEEELLTYLKKKVASERIDDVIRDVDLNKLEPWDIQDKKYPTGTRTNRATAAGFWKATGRDKAIYASRRIGMRKTLVFYKGRAPHGQKSDWIMHEYRLEAPVDAGGW											AEO53053.1	NCBI	http://www.ncbi.nlm.nih.gov/
	ZmSWN2	VPPGFRFHPTEEELLNYLRKKVASQQIDDVIRDVDLNKLEPWDIQDKKYPTGTRTNRATAAGFWKATGRDKAIYSARRMGMRKTLVFYRGRAPHGHKSDWIMHEYRLDDPDAAAGW											AEO53054.1
	ZmSWN3	VPPGFRFHPTEEELVGYLARKVASQKIDDIIREVDLYRIEPWDLQDRKYPSGTRTNRATAAGFWKATGRDKPVLSSVVIGMRKTLVFYRGRAPNGRKTDWIIHEYRLQSNEHAPGW											AEO53055.1
	ZmSWN4	VPPGFRFHPTEEELVGYLARKVASQRIDDIIQEVDLYRIEPWDLQDRKYPSGTRTNRATAAGFWKATGRDKPVLSSRVIGMRKTLVFYKGRAPNGRKSDWIMHEYRLQSNEHAPGW											AEO53056.1
	ZmSWN5	VPPGFRFHPTDEELVGYLRKKVAAQKIDHVIRDIDLYRIEPWDLQDRKYPTGTRTNRATMAGFWKATGRDKAVHDKRIIGMRKTLVFYKGRAPNGHKTDWIMHEYRLETDENAPGW											AEO53057.1
	ZmSWN6	VPPGFRFHPTDEELVDYLRKKVALKKIDDVIKDVDLYKIEPWDLQDKKYPTGTRTNRATTAGFWKATGRDKPIYVKCLVGMRKTLVFYKGRAPNGQKSDWIMHEYRLETNNNGIGW											AEO53058.1
	ZmSWN7	VPPGFRFHPTDEELVDYLRKKVASRRIDNVIKDVDLYKIEPWDLQDKKYPTGTRTNRATAAGFWKATGRDKPIYANQLVGMRKTLVYYKGRAPNGHKSDWIMHEYRLETNENGPGW											AEO53059.1
	Zm2g041746	VPPGFRFHPTDEELLYYLRKKVSYEPIDDVIREIDLNQLEPWDLKDKKYPTGTRTNRATTAGFWKATGRDKAIFLGRRIGLRKTLVFYIGRAPHGKKTDWIMHEYRLDQENVEIGW											NAC5 GRMZM2G041746_T02	gramene	http://ensembl.gramene.org/Zea_mays/Info/Index
	Zm2g048826	VPPGFRFHPTEEELVGYLARKVACQKIHDIVREVDLYRIEPWDLQDRKYPSGTRTNRATAAGFWKATGRDKPVLSSAVIGMRKTLVFYRGRAPNGRRTDWIIHEYRLQGHEHAQGW											GRMZM2G048826_T01
	Zm2g091490	VPPGFRFHPTEEELLTYLKKKVASERIDDVIRDVDLNKLEPWDIQDRKYPTGTRTNRATAAGFWKATGRDKAIYAARRIGMRKTLVFYQGRAPHGHKSDWIMHEYRLDADADQVGW											GRMZM2G091490_T01
	Zm2g099144	VPPGFRFHPTDEELLLYLKKKVGFEKFDEVIREVDLNKIEPWDLQDRKYPTGSRTNRATTAGFWKATGRDKCIRTSRKIGMRKTLVFYRGRAPHGQKSDWIMHEYRLEDADDAQGW											GRMZM2G099144_T01
	Zm2g104074	VPPGFRFHPTDEELLYYLRKKVAYEPIDDVIREIDLNKLEPWDLKDKKYPTGTRTNRATTAGFWKATGRDKAIFLGRRIGLRKTLVFYIGRAPHGKKTEWIMHEYRLDEENVEIGW											NAC6 GRMZM2G104074_T01
Sorghum bicolor	SbNAC002	VPPGFRFHPTDEELVGYLRKKVASQKIDDVIRDIDLYRIEPWDLQDRKYPTGTRTNRATMAGFWKATGRDKAVHDKRLIGMRKTLVFYKGRAPNGQKTDWIMHEYRLETDENAPGW											142221	PlnTFDB (3.0)	http://plntfdb.bio.uni-potsdam.de/v3.0/
	SbNAC020	VPPGFRFHPTDEELLYYLRKKVAYEPIDDVIREVDLNKLEPWDLKDKKYPTGTRTNRATTAGFWKATGRDKAIFLGRRIGLRKTLVFYTGRAPHGKKTDWIMHEYRLNDDSVEVGW											4756047
	SbNAC030	VPPGFRFHPTDEELVDYLRKKVASNKIDDVIKDVDLYKIEPWDLQDKKYPTGSRTNRATTAGFWKATGRDKPIYTKCLVGMRKTLVFYRGRAPNGQKSDWIMHEYRLETTENGTGW											4817544
	SbNAC040	VPPGFRFHPTDEELLLYLKKKVGFEKFDEVIREVDLNKIEPWELQDRKYPTGSRTNRATTAGFWKATGRDKCIRTSRKIGMRKTLVFYRGRAPHGQKTDWIMHEYRLEDADDAQGG											4887698
	SbNAC043	VPPGFRFHPTEEELLNYLRKKVASQEIDDVIRDVDLNKLEPWDIQDKKYPTGTRTNRATAAGFWKATGRDKAIYNAKRIGMRKTLVFYKGRAPHGQKSDWIMHEYRLDDPAASGAA											4889974
	SbNAC046	VPPGFRFHPTEEELLTYLKKKVASERIDDVIRDVDLNKLEPWDIQDKKYPTGTRTNRATAAGFWKATGRDKAIYASRRIGMRKTLVFYKGRAPHGQKSDWIMHEYRLEPALDVDGW											4896357
	SbNAC065	VPPGFRFHPTDEELVDYLRKKVAMKKIDDVIKDVDLYKIEPWDLQDKKYPTGTRTNRATTAGFWKATGRDKPIYVKCLVGMRKTLVFYKGRAPNGQKSDWIMHEYRLETNENGIGW											5006651
	SbNAC069	VPPGFRFHPTDEELVDYLRKKVASRRIDNVIKDVDLYKIEPWDLQDKKYPTGTRTNRATAAGFWKATGRDKPIYANQLVGMRKTLVYYKGRAPNGHKSDWIMHEYRLETNENGPGW											5030689
	SbNAC089	VPPGFRFHPTDEELVGYLRKKVASQKIDDVIRDVDLYRIEPWDLQDRKYPTGTRTNRATLTGFWKATGRDKAVRDTGLIGMRKTLVFYTGRAPNGRKTDWIMHEYRLETDENAAGW											5049162
	SbNAC101	VPPGFRFHPTEEELVGYLARKVASQKIDDIIQEVDLYRIEPWDLQDRKYPSGTRTNRATAAGFWKATGRDKPVLSSVVIGMRKTLVFYKGRAPNGRKSDWIMHEYRLQSNEHAPGW											5058207
	SbNAC102	VPPGFRFHPTEEELVGYLARKVASQKIDDIIREVDLYRIEPWDLQDRKYPSGTRTNRATAAGFWKATGRDKPVLSSVVIGMRKTLVFYRGRAPNGRKTDWIIHEYRLQSNEHAPGW											5058243
	SbNAC107	VPPGFRFHPTDEELLYYLRKKVAYEPIDDVIREIDLNKLEPWDLKDKKYPTGTRTNRATTAGFWKATGRDKAIFLGRRIGLRKTLVFYIGRAPHGKKTDWIMHEYRLDEENVEIGW											5061772
Oryza sativa	OsSWN1	VPPGFRFHPTEEELLTYLKKKVASERIDDVICDVDLNKLEPWDIQDKKYPTGTRTNRATAAGFWKATGRDKAIYSSNRIGMRKTLVFYKGRAPHGQKSDWIMHEYRLDDPSSASGW											AEO53046.1	NCBI	http://www.ncbi.nlm.nih.gov/
	OsSWN2	VPPGFRFHPTEEELLNYLRKKVASEQIDDVIRDVDLNKLEPWDIQDKKYPTGTRTNRATAAGFWKATGRDKAIYNAHRIGMRKTLVFYKGRAPHGQKSDWIMHEYRLDDPATDTGW											AEO53047.1
	OsSWN3	VPPGFRFHPTEEELVGYLARKVASQKIDDIIQELDLYRIEPWDLQDRKYPSGTRTNRATAAGFWKATGRDKPVLSSRVIGMRKTLVFYKGRAPNGRKTDWIIHEYRLQSNEHAPGW											AEO53048.1
	OsSWN4	VPPGFRFHPTDEELVGYLRKKVASQKIDDVIRDVDLYRIEPWDLQDRKYPTGTRTNRATMTGFWKATGRDKAVRERRLIGMRKTLVFYKGRAPNGHKTDWIVHEYRLESDENAPGW											AEO53049.1
	OsSWN5	VPPGFRFHPTDEELVGYLRKKVASQKIDDVIRDIDLYRIEPWDLQDRKYPTGTRTNRATMAGFWKATGRDKAVHDKRLIGMRKTLVFYKGRAPNGQKTDWIMHEYRLETDENAPGW											AEO53050.1
	OsSWN6	VPPGFRFHPTDEELVDYLRKKVALKKIDDVIKDIDLYKIEPWDLQDKKYPTGTRTNRATTAGFWKATGRDKPIYVKCLVGMRKTLVFYRGRAPNGQKSDWIMHEYRLETNEYGAGW											AEO53051.1
	OsSWN7	VPPGFRFHPTDEELVDYLRKKVAARRIDNVIKDVDLYKIEPWDLQDKKYPTGTRTNRATAAGFWKATGRDKPIYATLLVGMRKTLVYYRGRAPNGHKSDWIMHEYRLETTETAPGW											AEO53052.1
	LOC_Os02g15340.1	VPPGFRFHPTDEELLYYLRKKVAYEAIDDVIREIDLNKLEPWDLKDKKYPTGTRTNRATVAGFWKATGRDKAIFLGTRIGLRKTLVFYTGRAPHGKKTDWIMHEYRLDDDNVDVGW											LOC_Os02g15340.1	Phytozome 9.1	http://www.phytozome.net/
	LOC_Os02g42970.1	VPPGFRFHPTDEELVDYLRKKVASKKIDDVIKDVDLYKIEPWDLQDKKYPTGTRTNRATGAGFWKATGRDKPIYARCLVGMRKTLVFYKGRAPNGQKSDWIMHEYRLETNENGTGW											LOC_Os02g42970.1
	LOC_Os03g03540.1	VPPGFRFHPTDEELVGYLRKKVASQKIDDVIRDIDLYRIEPWDLQDRKYPTGTRTNRATMAGFWKATGRDKAVHDKRLIGMRKTLVFYKGRAPNGQKTDWIMHEYRLETDENAPGW											LOC_Os03g03540.1
	LOC_Os04g59470.1	VAPGFRFHPTEEELVGYLARKVVGQQDDGIIQEVDLNSIEPWDLLDRKYPSGTRTNRATAAGFWKATGRDKPVLSSAVIGMRKTLVFYRGRAPNGCKTDWIIHEYRLVAHHQQPCW											LOC_Os04g59470.1
	LOC_Os06g33940.1	VPPGFRFHPTDEELLYYLRKKVAYEAIDDVIREIDLNKLEPWDLKDKKYPTGTRTNRATTAGFWKATGRDKAIFLACRIGMRKTLVFYVGRAPHGKKTDWIMHEYRLDQDNVDVGW											LOC_Os06g33940.1
	LOC_Os12g41680.1	LPPGFRFHPRDDELICYLAPKVAGKVFSGPMVDVDLNKVEPWDLPDRKYATGQRTNRATVSGYWKATGKDRVVARGALVGMRKTLVFYQGRAPKGRKTEWVMHEYRMESSFSSKDW											LOC_Os12g41680.1
Brachypodium distachyon	BdSWN1	VPPGFRFHPTDEELVGYLRKKVASQKIDDVIRDIDLYRIEPWDLTDRKYPTGTRTNRATMAGFWKATGRDKAVHERRLIGMRKTLVFYKGRAPNGQKTDWIMHEYRLETDENAPGW											AFJ91961.1	NCBI	http://www.ncbi.nlm.nih.gov/
	BdSWN2	VPPGFRFHPTDEELVDYLRKKVAFKSIDDIIKDVDLYKIEPWDIQDKKYPTGTRTNRATTAGFWKATGRDKPIYVKCLVGMRKTLVFYKGRAPNGQKSDWIMHEYRLETSENGAGW											AFJ91962.1
	BdSWN3	VPPGFRFHPTDEELVDYLRKKVASKKIDDVIKDIDLYKIEPWDLQDKKYPTGTRTNRATGAGFWKATGRDKPIYTNCLVGMRKTLVFYKGRAPNGQKSDWIMHEYRLETNENGAGW											AFJ91963.1
	BdSWN4	VPPGFRFHPTDEELVDYLRKKVASRRIDNVIKDVDLYKIEPWDLQDKKYPTGTRTNRATAAGFWKATGRDKPIYAKCLVGMRKTLVYYKGRAPNGHKSDWIMHEYRLETNENGPGW											AFJ91964.1
	BdSWN5	VPPGFRFHPTEEELVGYLARKVASQKIDDIIQEVDLYRIEPWDLQDRKYPSGTRTNRATAAGFWKATGRDKPVLRGAVIGMRKTLVFYRGRAPNGRKTEWIMHEYRLQSSEHAPGW											AFJ91965.1
	BdSWN6	VPPGFRFHPTEEELVGYLARKVQANKMDDIIQEVDLYRIEPWDLQDRKYPSGTRTNRATAAGFWKATGRDKPVMSSMMIGMRKTLVFYRGRAPNGRKTDWIIHEYRLQSNQHAPGW											AFJ91966.1
	BdSWN7	VPPGFRFHPTEEELLTYLAKKVASCRIDDVIPDVDLNKLEPWDIQDKKYPTGTRTNRATAAGFWKATGRDKPIYSSGKIGMRKTLVFYKGRAPHGTKSDWIMHEYRLHDNAQNHGW											AFJ91967.1
	BdSWN8	VPPGFRFHPTEEELLNYLRKKVASQQIDDVIRDVDLNKLEPWDIQDKKYPTGTRTNRATAAGFWKATGRDKAIYNASRIGMRKTLVFYKGRAPHGLKSDWIMHEYRLLDADDSSGW											AFJ91968.1
	Bradi1g38730.1	VPPGFRFHPTDEELLYYLRKKVAYEAIDDVIREIDLNKLEPWDLKDKKYPTGTRTNRATTAGFWKATGRDKAIFLGRRIGMRKTLVFYVGRAPHGRKTDWIMHEYRLDEDNVDIGW											Bradi1g38730.1	Phytozome 9.1	http://www.phytozome.net/
	Bradi3g09520.1	VPPGFRFHPTDEELLYYLRKKVAYEAIDDVIREVDLNKLEPWDLIDKKYPTGTRTNRATAAGFWKATGRDKAILLHRRIGLRKTLVFYTGRAPHGTKTDWIMHEYRLDNDNADAGW											Bradi3g09520.1
	Bradi5g11247.1	VPPGFRFHPTDEELLLYLKKKIGFEKFDEVIREVDLNKIEPWDLQERKYPTGSRTNRATTAGFWKATGRDKCIRTSRKIGMRKTLVFYRGRAPHGQKSDWIMHEYRLEEIDEAQGG											Bradi5g11247.1
Picea abies	Pa_comp83767_c0_seq8	VPPGFRFHPTDEELVDYLKKKVASKRIDDVIKDVDLYKLEPWDLEDKKYPTGTRTNRATVAGFWKATGRDKAIYAKKLIGMRKTLVFYKGRAPNGQKTDWIMHEYRLETNENAPGW											MA_comp83767_c0_seq8	congenie	http://congenie.org/
	Pa138461p0010	VPPGFRFHPTEEELLHYLKKKVSYEKIDDVIRDVDLNKLEPWDLHDKKYPTGSRTNRATAAGFWKATGRDKAIRNSKRIGMRKTLVFYKGRAPHGQKTDWIMHEYRLEDNDNSLGW											MA_138461.g6441
	Pa18939p0010	VPPGFRFHPTEEELLYYLKKKVSFEKIDDVIRDVDLNKLEPWDIQDKKYPTGTRTNRATAAGFWKATGRDKAIHTNKKIGMRKTLVFYKGRAPHGQKTDWIMHEYRLDDAEYPQGW											MA_18939.g292
	Pa6777p0010	VSAPWTFESSNEHAISRSRKKVAAKRIDDVIKDIDLYKIEPWDLQDKKYPTGTRTNRATAAGFWKATGRDKAIYCKNLIGMRKTLVFYKGRAPNGQKSDWIMHEYRLETNENATGW											MA_6777.g153
Picea glauc	PgNAC4	VPPGFRFHPTEEELLHYLKKKVSYEKIDDVIRDVDLNKLEPWDLHDKKYPTGSRTNRATAAGFWKATGRDKAIRNSKRIGMRKTLVFYKGRAPHGQKTDWIMHEYRLEDNDNSLGW											BT101915 (mRNA sequence)	NCBI	http://www.ncbi.nlm.nih.gov/
	PgNAC7	VPPGFRFHPTDEELVDYLRKKVAAKRIDDVIKDIDLYKIEPWDLQDKKYPTGTRTNRATAAGFWKATGRDKAIYCKNLIGMRKTLVFYKGRAPNGQKSDWIMHEYRLETNENATGW											BT102049 (mRNA sequence)
Selaginella moellendorffii	Sm36139	VPPGFRFHPTDEELVGYLQKKVASKKIDDVIHEIDLYKLEPWDLHDKKYPTGTRTNRATAAGFWKATGRDKAIHAKKLIGMRKTLVFYRGRAPNGQKTDWIMHEYRLEEDISSSGW											36139	Phytozome 9.1	http://www.phytozome.net/
	Sm71303	LPPGFRFHPTDEELIDYLIKKVENNKFSVAIQDVDLNKNEPWELPDRKYPTGMRTNRATEAGYWKATGKDRDITRNTLVGAKKTLVFYRGRAPKGVKTNWIMHEYRLENSRTSKEW											71303
	Sm71404	VPPGFRFHPTDEELVGYLYKKVSSEAIDDIIRDIDLYKMEPWDLQDKKYPTGSRTNRATTAGFWKATGRDKAIHTKKLIGMRKTLVFYKGRAPNGQKTDWIMHEYRLEDEQSGSGW											71404
	Sm74950	VPPGFRFHPTDEELVGYLAKKVAASKIDDVIREIDLYKLEPWDLQDKKYPTGTRTNRATGAGFWKATGRDKPIFARKLIGMRKTLVFYKGRAPNGQKSDWIMHEYRLEDDINNTGW											74950
	Sm89986	VPPGFRFHPTDEELVGYLHKKVSCRRIDDVIREIDLYKMEPWDLQDKKYPTGTRTNRATTAGFWKATGRDKTIHTKNFVGMRKTLVFYKGRAPNGQKTDWIMHEYRLEDEQSITGW											89986
Physcomitrella patens	PpVNS1	IPVGFRFHPTDEELVGYLHGKVGRFQRDQLIQELDLYKIEPWDLHDKKYPTGNRANRATTAGFWKATGRDKPIHTQQVIGMRKTLVFYKGRAPNGQKTDWIMHEFRLDDCPGASGW											BAO66171.1	NCBI	http://www.ncbi.nlm.nih.gov/
	PpVNS2	VPVGFRFHPTDEELVGYLPKKVTARKIDDLIRDLDLYKLEPWDLQDKKYPTGNRANRATTKGFWKATGRDKPIHTKTLIGMRKTLVFYQGRAPHGVKTDWIMHEFRLDDGPGRPGW											BAO66172.1
	PpVNS3	VPVGFRFHPMDEELVGYLPKKVGDRKIDDLIQDVDLYKLEPWDLHDKKYPTGNRSNRATLKGFWKATGRDKPIYTKTLIGMRKTLVFYQGRAPHGIKTDWIMHEFRLDNGPDQPGW											BAO66173.1
	PpVNS4	IPVGFRFHPTDEELVGWLHNRVTAREDDRIIRELDLYKHEPWDLADKKYPTGNRANRATKAGFWKATGRDKCIQTRYSVGMRKTLVFYKGRAPHGQKTDWIMHEFRLDDGNQAFAW											BAO66174.1
	PpVNS5	VPVGFRFHPTDEELVGYLPMRVTARKVEDLIRDLDLYKLEPWDLQDKKYPTGNRANRATTQGFWKATGRDKPIHTKTLIGMRKTLVFYQGRAPHGVKTDWIMHEFRLDDGPGQPGW											BAO66175.1
	PpVNS6	VPVGFRFHPTDEELVGYLHGKVGRSQRDQLIQELDLYKIEPWDLQDKKYPSGNRANRATTAGFWKATGRDKPIHTQHVTGMRKTLVFYKGRAPHGQKTDWIMHEFRLDEGPGVTGW											BAO66176.1
	PpVNS7	IPVGFRFHPTDEELVGYLHGKVGRAQRDQFIQELDLYKIEPWDLHDKKYPTGNRANRATTAGFWKATGRDKPIHTQHVIGMRKTLVFYRGRAPHGQKTDWIMHEFRLDEGPGVVGW											BAO66177.1
	PpVNS8	VPVGFRFHPTEEELVGYLPKKVSDRRIDDLIRELDLYKFEPWDLHGKKYPTGTRANRATTMGFWKATGRDKPIHTKTLIGMRKTLVFYQGRAPHGIKTDWIMHEFRLDDGSERPGW											BAO66178.1
Marcantia polymorpha	MpoJPYU-9533	IPWGWHFRPTGAELITNLNKKVKREPEDDVLREIDLSQVEPWEIPEQKYRHGKRSNRATRRGFWKATGRDKPIYGKRVIGYRKALVFYEGRAPNGNKTDWILHEYRLEADPDSTQW											JPYU-9533	1000 Plants	https://sites.google.com/a/ualberta.ca/onekp/
